# Supplementary material for: ERG and Behavioral CFF in Light-Damaged Albino Rats
Source: Int J Mol Sci. 2022 Apr 8;23(8):4127. doi: 10.3390/ijms23084127 (PMC9027716; doi:10.3390/ijms23084127)
Supplement: Supplementary file 1 [file ijms-23-04127-s001.zip]

Archive with 1 entries (1 files):
- ijms-1576224-supplementary.pdf
